# Supplementary material for: A Heterozygous Missense Variant in MAP2K2 in a Stillborn Romagnola Calf with Skeletal-Cardio-Enteric Dysplasia
Source: Animals (Basel). 2021 Jun 29;11(7):1931. doi: 10.3390/ani11071931 (PMC8300254; doi:10.3390/ani11071931)
Supplement: Supplementary file 1 [file animals-11-01931-s001.zip › Table S2.xlsx]

## Sheet: Sheet1
Table S2 - List of the remaining variants after the comparison to the global control cohort of 4110 genomes of other breeds (1000 Bull Genomes Project run 8; www.1000bullgenomes.com) and after IGV visual inspections, revealing 64 protein-changing variants with a predicted moderate or high impact only present in the affected calf.
#CHROM	POS	REF	ALT	EFFECT	IMPACT	GENE	Associated disorder/ gene function	GENEID	FEATURE	FEATUREID	BIOTYPE	RANK	HGVS_C	HGVS_P
1	64631164	G	A	missense_variant	MODERATE	NR1I2	critical role in mediating dangerous drug-drug interactions	493713	transcript	NM_001103226.1	protein_coding	3	c.185G>A	p.Arg62Gln
1	69071973	C	T	missense_variant	MODERATE	KALRN	multidomain guanine nucleotide exchange factor	540675	transcript	NM_001191364.1	protein_coding	46	c.6419C>T	p.Ser2140Leu
1	70656699	G	A	missense_variant	MODERATE	TFRC	Immunodeficiency	504698	transcript	NM_001206577.1	protein_coding	16	c.1664C>T	p.Ala555Val
1	82612177	C	T	missense_variant	MODERATE	EPHB3	ephrin receptor	540907	transcript	NM_001192796.1	protein_coding	14	c.2713G>A	p.Ala905Thr
1	146063322	C	T	missense_variant	MODERATE	PCNT	microcephalic osteodysplastic primordial dwarfism	510855	transcript	XM_015474068.2	protein_coding	30	c.5440C>T	p.Arg1814Cys
2	121986089	C	G	missense_variant	MODERATE	ADGRB2	angiogenesis inhibitor	506672	transcript	XM_010802505.3	protein_coding	27	c.4204C>G	p.Pro1402Ala
3	10281558	C	T	missense_variant	MODERATE	OR10J3	olfactory receptor	509261	transcript	XM_002685874.2	protein_coding	1	c.700G>A	p.Val234Ile
3	109957520	C	T	missense_variant	MODERATE	AGO4	play a role in RNA interference and short-interfering-RNA-mediated gene silencing	528046	transcript	XM_002686552.6	protein_coding	13	c.1577G>A	p.Arg526His
5	49018109	C	T	missense_variant	MODERATE	LOC101906182	E3 ubiquitin-protein ligase	101906182	transcript	XM_005206710.4	protein_coding	1	c.463C>T	p.Arg155Cys
5	109854121	A	T	missense_variant	MODERATE	SLC16A8	mediate lactate transport across cell membranes	540734	transcript	XM_010805731.3	protein_coding	5	c.1347T>A	p.Asp449Glu
5	113940126	G	GCTGC	frameshift_variant	HIGH	TSPO	key factor in the flow of cholesterol into mitochondria to permit the initiation of steroid hormone synthesis	281033	transcript	NM_175776.2	protein_coding	4	c.406_409dupCTGC	p.Leu137fs
7	19573432	A	G	missense_variant	MODERATE	SEMA6B	epilepsy, progressive myoclonic	527573	transcript	XM_024995000.1	protein_coding	3	c.128A>G	p.Asn43Ser
7	19923991	C	T	missense_variant	MODERATE	MAP2K2	cardiofaciocutaneous syndrome	510434	transcript	NM_001038071.2	protein_coding	5	c.535C>T	p.Arg179Trp
7	20358763	T	C	splice_donor_variant&intron_variant	HIGH	LOC100849681	uncharacterized	100849681	transcript	XR_807702.3	pseudogene	3	n.493+2T>C
7	22503575	C	T	missense_variant	MODERATE	ACSL6	myelogenous leukemia, acute	506059	transcript	NM_001038042.2	protein_coding	7	c.590C>T	p.Thr197Ile
7	25691114	A	G	missense_variant	MODERATE	FBN2	contractural arachnodactyly; macular degeneration	540017	transcript	NM_001278588.1	protein_coding	58	c.7372A>G	p.Asn2458Asp
7	38123668	G	A	missense_variant&splice_region_variant	MODERATE	TSPAN17	function of this gene has not yet been determined	509386	transcript	XM_005209133.4	protein_coding	6	c.637G>A	p.Glu213Lys
7	48947283	C	T	missense_variant	MODERATE	SPOCK1	function of this gene has not yet been determined	511211	transcript	NM_001075500.1	protein_coding	2	c.13G>A	p.Ala5Thr
7	52170430	G	T	missense_variant	MODERATE	PCDHB1	function of this gene has not yet been determined	504206	transcript	XM_005209510.4	protein_coding	1	c.518G>T	p.Ser173Ile
7	59820105	G	T	missense_variant	MODERATE	FBXO38	neuronopathy, distal hereditary motor	533554	transcript	NM_001192778.2	protein_coding	6	c.775G>T	p.Ala259Ser
7	61175880	G	T	missense_variant	MODERATE	PPARGC1B	stimulates the activity of several transcription factors and nuclear receptors, including estrogen receptor alpha, nuclear respiratory factor 1, and glucocorticoid receptor	514750	transcript	XM_003586328.5	protein_coding	8	c.2170G>T	p.Asp724Tyr
8	8667708	T	C	missense_variant	MODERATE	RP1L1	occult macular dystrophy, retinitis pigmentosa	101904170	transcript	XM_024996380.1	protein_coding	3	c.5417T>C	p.Leu1806Pro
8	8667854	C	G	missense_variant	MODERATE	RP1L1	occult macular dystrophy, retinitis pigmentosa	101904170	transcript	XM_024996380.1	protein_coding	3	c.5563C>G	p.Pro1855Ala
8	11637458	C	T	missense_variant	MODERATE	ACO1	functions as an iron responsive element (IRE)-binding protein involved in the control of iron metabolism or as the cytoplasmic isoform of aconitase	512995	transcript	NM_001075591.1	protein_coding	6	c.646G>A	p.Val216Ile
8	60099032	C	G	missense_variant	MODERATE	LOC784434	olfactory receptor	784434	transcript	XM_002689683.1	protein_coding	1	c.915G>C	p.Trp305Cys
8	69998146	G	A	missense_variant	MODERATE	EGR3	involved in promoting a T-cell receptor-induced negative regulatory genetic program	526233	transcript	NM_001289818.1	protein_coding	2	c.436C>T	p.Pro146Ser
9	96721068	G	C	missense_variant	MODERATE	MAP3K4	mediator of environmental stresses	511779	transcript	XM_002690377.6	protein_coding	3	c.1462G>C	p.Glu488Gln
9	103453058	C	T	missense_variant	MODERATE	WDR27	periventricular nodular heterotopia	788957	transcript	XM_024997161.1	protein_coding	19	c.1801G>A	p.Ala601Thr
10	28033479	C	A	missense_variant	MODERATE	LOC515694	olfactory receptor	515694	transcript	NM_001206763.1	protein_coding	1	c.75C>A	p.Phe25Leu
10	76376654	C	T	missense_variant	MODERATE	SYNE2	Emery-Dreifuss muscular dystrophy 5	540504	transcript	NM_001206586.1	protein_coding	108	c.19558C>T	p.Pro6520Ser
10	99915185	C	A	missense_variant	MODERATE	KCNK10	ubiquitous multisubunit membrane proteins that regulate membrane potential in numerous cell types	525109	transcript	XM_015473318.2	protein_coding	7	c.1452G>T	p.Glu484Asp
11	104799578	G	A	missense_variant	MODERATE	BRD3OS	function of this gene has not yet been determined	100848355	transcript	XM_024999669.1	protein_coding	2	c.49G>A	p.Ala17Thr
11	105305763	C	T	missense_variant	MODERATE	COL5A1	Ehlers-Danlos syndrome	100848491	transcript	XM_024999726.1	protein_coding	2	c.206C>T	p.Ala69Val
12	12443793	G	A	missense_variant	MODERATE	AKAP11	silencing of the AKAP220 gene retarded cell migration in human cancer cells	533105	transcript	XM_002691772.6	protein_coding	7	c.5044G>A	p.Gly1682Arg
12	15118313	G	A	missense_variant	MODERATE	NUFIP1	encodes an RNA-binding protein (FMRP) that can shuttle between the nucleus and the cytoplasm and is found associated with polysomes in the cytoplasm	509599	transcript	NM_001192226.1	protein_coding	10	c.1414C>T	p.Arg472Trp
12	20461401	G	A	missense_variant	MODERATE	LOC112449027	function of this gene has not yet been determined	112449027	transcript	XM_025000013.1	protein_coding	10	c.1219C>T	p.Arg407Cys
13	40615555	G	GGCCGCCGCCCGCTGCTGC	start_lost&conservative_inframe_insertion	HIGH	XRN2	promotes transcription termination at cotranscriptional cleavage sites	517417	transcript	NM_001192472.1	protein_coding	1	c.-18_-1dupCGCTGCTGCGCCGCCGCC
13	78854017	C	G	missense_variant	MODERATE	DPM1	congenital disorder of glycosylation	534097	transcript	NM_001076013.2	protein_coding	8	c.617G>C	p.Gly206Ala
13	80868301	C	A	missense_variant	MODERATE	TSHZ2	function of this gene has not yet been determined	515677	transcript	XM_005215074.4	protein_coding	2	c.1832C>A	p.Ala611Glu
14	944419	C	T	missense_variant	MODERATE	EPPK1	organization of cytoskeletal architecture	100337278	transcript	XM_003586872.5	protein_coding	2	c.3731C>T	p.Thr1244Met
14	4630363	G	A	missense_variant	MODERATE	FAM135B	function of this gene has not yet been determined	618755	transcript	XM_005215241.4	protein_coding	13	c.2830G>A	p.Ala944Thr
15	5905407	G	A	missense_variant	MODERATE	LOC100848277	function of this gene has not yet been determined	100848277	transcript	XM_024975625.1	protein_coding	1	c.40C>T	p.Leu14Phe
15	47641482	TG	T	frameshift_variant	HIGH	LOC100847801	olfactory receptor	100847801	transcript	NM_001255967.1	protein_coding	1	c.408delC	p.Ile137fs
15	50558405	G	A	missense_variant	MODERATE	OR52M1	olfactory receptor	513681	transcript	XM_002693388.2	protein_coding	1	c.35G>A	p.Ser12Asn
15	51367225	C	G	missense_variant	MODERATE	ART1	catalyzes the ADP-ribosylation of arginine residues in proteins	539042	transcript	NM_001098098.1	protein_coding	4	c.863G>C	p.Arg288Pro
15	78083327	C	T	missense_variant	MODERATE	LOC101906300	olfactory receptor	101906300	transcript	XM_010812892.3	protein_coding	3	c.664G>A	p.Gly222Ser
15	81372512	C	T	missense_variant	MODERATE	OR9Q2	olfactory receptor	510573	transcript	XM_015474972.2	protein_coding	1	c.923C>T	p.Pro308Leu
16	41056756	GCATTCATAATTTTCAGGGAGCATGGGAAAGAGAAGGACTTCTTATCAAACAACATCAGTGATCCATGAAAGCCATCCTCCACATGGTACCACTTCACAGGGACCCCCTGATCCTCCAAACGCTTCTTATAGAGCAAGGCAT	G	disruptive_inframe_deletion	MODERATE	AADACL4	function of this gene has not yet been determined	529424	transcript	XM_003587068.4	protein_coding	4	c.1055_1195del	p.Asp352_Asn398del
17	7524741	GTCGTATA	G	frameshift_variant	HIGH	LRBA	its expression is induced in B cells and macrophages by bacterial lipopolysaccharides	524279	transcript	XM_024977538.1	protein_coding	53	c.7930_7936delTATATCG	p.Tyr2644fs
18	50014742	T	C	missense_variant	MODERATE	C18H19orf54	function of this gene has not yet been determined	509803	transcript	NM_001164025.2	protein_coding	6	c.848A>G	p.Tyr283Cys
18	61356431	G	T	missense_variant	MODERATE	LOC618873	cationic amino acid transporter	618873	transcript	XM_010815465.3	protein_coding	1	c.364G>T	p.Val122Phe
18	61411237	G	T	missense_variant	MODERATE	LOC112442239	cationic amino acid transporter 3	112442239	transcript	XM_024978864.1	protein_coding	1	c.364G>T	p.Val122Phe
19	52174808	G	A	missense_variant	MODERATE	LOC509283	susceptibility gene for Moyamoya disease, a vascular disorder of intracranial arteries	509283	transcript	XM_002696144.5	protein_coding	26	c.5705C>T	p.Ala1902Val
20	13060502	G	T	missense_variant	MODERATE	MAST4	encodes a member of the microtubule-associated serine/threonine protein kinases	529061	transcript	XM_024981444.1	protein_coding	1	c.142C>A	p.Leu48Met
21	19923538	G	A	missense_variant	MODERATE	LOC101906218	encodes a myeloid-associated differentiation marker	101906218	transcript	XM_005221797.4	protein_coding	2	c.661G>A	p.Val221Met
21	54883771	T	C	missense_variant	MODERATE	FANCM	premature ovarian failure; spermatogenic failure	513626	transcript	NM_001104976.2	protein_coding	10	c.1730T>C	p.Ile577Thr
22	59849003	G	A	missense_variant	MODERATE	PODXL2	ligand on mononuclear cells for selectins	532521	transcript	XM_024983128.1	protein_coding	3	c.863C>T	p.Thr288Met
23	12728809	A	G	missense_variant	MODERATE	DNAH8	spermatogenic failure	525414	transcript	XM_024983878.1	protein_coding	56	c.8554A>G	p.Ile2852Val
25	2999007	T	G	missense_variant	MODERATE	DNASE1	susceptibility to systemic lupus erythematosus	282217	transcript	NM_174534.2	protein_coding	8	c.710T>G	p.Val237Gly
25	40823889	G	A	missense_variant	MODERATE	CHST12	add sulfate to position 4 of N-acetylgalactosamine residues in chondroitin	513030	transcript	NM_001077913.2	protein_coding	2	c.113C>T	p.Thr38Met
25	40900000	C	T	missense_variant	MODERATE	EIF3B	function of this gene has not yet been determined	789999	transcript	NM_001102356.1	protein_coding	2	c.596G>A	p.Gly199Glu
29	37860392	C	G	missense_variant	MODERATE	PAG18	pregnancy-associated glycoprotein	337911	transcript	NM_176626.1	protein_coding	4	c.397G>C	p.Gly133Arg
X	138672288	G	A	missense_variant	MODERATE	LOC516494	essential for the correct composition of bone and cartilage matrix	516494	transcript	XM_024988470.1	protein_coding	3	c.283G>A	p.Ala95Thr
